# Supplementary material for: Metabolic Adaptations in Rapeseed: Hemin-Induced Resilience to NaCl Stress by Enhancing Growth, Photosynthesis, and Cellular Defense Ability
Source: Metabolites. 2024 Jan 15;14(1):57. doi: 10.3390/metabo14010057 (PMC10818378; doi:10.3390/metabo14010057)
Supplement: Supplementary file 1 [file metabolites-14-00057-s001.zip]

Archive with 1 entries (1 files):
- metabolites-2778695-supplementary.pdf
